# Supplementary material for: Design of Refractive Index Sensors Based on Valley Photonic Crystal Mach–Zehnder Interferometer
Source: Sensors (Basel). 2025 May 23;25(11):3289. doi: 10.3390/s25113289 (PMC12157726; doi:10.3390/s25113289)
Supplement: Supplementary file 1 [file sensors-25-03289-s001.zip]

Archive with 1 entries (1 files):
- sensors-3641305-supplementary.pdf
